# Supplementary material for: Live‐cell CRISPR imaging in plants reveals dynamic telomere movements
Source: Plant J. 2017 Jul 14;91(4):565–73. doi: 10.1111/tpj.13601 (PMC5599988; doi:10.1111/tpj.13601)
Supplement: Supplementary file 8 — Appendix S8. Primers used for T‐DNA construction. [file TPJ-91-565-s008.xlsx]

## Sheet: Sheet1
Primer	Sequence
pCas9-TP__Spy-dCas9 fw	TGTATGTGCAGCGAATTCGGATGGATAAGAAGTACTCTATC
Spy-dCas9__NLS rev	tgagcccgaccccgatccagagccAACCTTCCTCTTCTTCTTAG
NLS__eGFP#1 fw	ggctctggatcggggtcgggctcaATGGTGAGCAAGGGCGAG
eGFP#1__Linker1__eGFP#2 rev	ATgccagagcggccgccagaCTTGTACAGCTCGTCCATG
eGFP#1__Linker1__eGFP#2 fw	AGtctggcggccgctctggcATGGTGAGCAAGGGCGAG
eGFP#2__Linker2__eGFP#3 rev	ATgctaccatcgatgctaccCTTGTACAGCTCGTCCATG
eGFP#2__Linker2__eGFP#3 fw	AGggtagcatcgatggtagcATGGTGAGCAAGGGCGAG
eGFP#3__pCas9-TP rev	ctgggaggcctggagctcggTTACTTGTACAGCTCGTCCA
NLS__mRuby2#1 fw	ggctctggatcggggtcgggctcaATGGTGTCTAaGGGCGAAG
mRuby2#1__Linker1__mRuby2#2 rev	atgccagagcggccgccagaCTTGTACAGCTCGTCCATC
mRuby2#1__Linker1__eGFP#2 fw	agtctggcggccgctctggcATGGTGTCTAAGGGCGAAG
mRuby2#2__Linker2__mRuby2#3 rev	atgctaccatcgatgctaccCTTGTACAGCTCGTCCATC
mRuby2#2__Linker2__mRuby2#3 fw	agggtagcatcgatggtagcATGGTGTCTAAGGGCGAAG
mRuby2#3__pCas9-TP rev	ctgggaggcctggagctcggTTActtgtacagctcgtcca
pCas9-TP__Sau-dCas9 fw	TGTATGTGCAGCGAATTCGGATGAAGAGGAACTACATCCT
Sau_St1-dCas9__NLS rev	tgagcccgaccccgatccagagccAACCTTCCTCTTCTTCTTAG
pCas9-TP__St1-dCas9 fw	TGTATGTGCAGCGAATTCGGATGTCTGATCTCGTGCTCG
